# Supplementary material for: Harnessing the placebo effect to enhance emotion regulation effectiveness and choice
Source: Sci Rep. 2023 Feb 9;13:2373. doi: 10.1038/s41598-023-29045-6 (PMC9911767; doi:10.1038/s41598-023-29045-6)
Supplement: Supplementary file 2 — Supplementary Information 2. [file 41598_2023_29045_MOESM2_ESM.csv]

Subject number	Sex (men=1)	Excluded from analyses (yes=1)	Placebo-distraction is letters (=1) or shapes (=2)	Caibration - low	Caibration - moderate	Caibration - high	Conditioning - pain after placebo-distraction	Conditioning - pain after control-distraction	Experience (no-regulation) - fear of shocks	Control-distraction - fear of shocks	Placebo-distraction - fear of shocks	Choice for placebo-distraction - fear of shocks	Experience (no-regulation) - fear of unpleasant pictures	Control-distraction - fear of unpleasant pictures	Placebo-distraction - fear of unpleasant pictures	Choice for placebo-distraction - fear of unpleasant pictures	Experience (no-regulation) - pain in shock trials	Control-distraction - pain in shock trials	Placebo-distraction - pain in shock trials	Experience (no-regulation) - negative experience in picture trials	Control-distraction - negative experience in picture trials	Placebo-distraction - negative experience in picture trials
1	2	0	1	13	17	20	1.8	7.8	5.75	1.6	1.9	0.73	5.3	5.55	3.65	0.73	6.2	4.44	5.1	7.2	8.2	7.4
2	2	0	1	24	27	31	3.8	8	3.35	5.05	3	1	5.35	4	4.3	0.67	4.2	7.44	3.2	6.8	4.4	5.1
3	1	0	1	13	17	21	2.1	4.5	1.95	1.95	1.95	0.8	2.65	2.6	2.4	0.87	3.4	2.6	4.1	5.7	5.6	5.1
4	2	0	2	11	16	20	1.8	7.8	5.4	2.4	3.15	0.2	7.3	4.55	4.9	0.13	3.7	4.2	4.4	6.2	6	7.4
5	1	0	1	17	20	22	1.7	5.4	4.45	2.55	2.95	1	3.75	2.2	1.6	1	5	4	3.1	6.3	6	4.4
6	1	0	1	27	34	38	2.4	4.2	2.95	2.2	1.3	0.33	5.1	3.75	3.1	0.47	4	3.1	1.6	5.5	5.2	4.6
7	2	0	1	15	20	24	4.7	8.9	3.6	5.75	5.1	0.73	6.3	4.4	4.45	1	5.7	6.5	6.6	7.4	6.6	5.6
8	2	0	1	17	20	26	1.1	6	2.95	2.7	1.05	0.8	2.65	3.1	1.4	1	5.2	5.3	3.9	4.9	5.2	3.9
9	2	0	2	20	26	30	3	5.8	3.95	3.75	1.65	0.4	7.5	3.1	2.05	0.27	4.8	5.44	4.7	6.8	6.1	5.9
10	2	0	2	14	18	22	1.2	1.3	1.4	1.2	1.5	0.67	3.45	2.05	2.95	0.93	3.5	1.1	1	6.5	4.7	5.4
11	2	0	2	29	33	37	2.1	3.8	1.85	3.65	1.6	0.87	2.5	3.85	1.7	1	2.7	3.4	2	4.6	5.6	3.9
12	2	0	1	14	17	23	1.4	6.7	4.9	3.3	3.75	0.53	5.9	5.7	6.2	1	5.1	3.4	2.67	7.8	6.3	7.1
13	2	0	1	21	24	27	3.7	6.7	5.1	3.9	3.7	0.67	6.2	3.15	3.05	0.8	5.2	5.2	4.6	7.4	5	4.9
14	2	0	1	19	28	33	4.9	8.1	4.5	4.25	4.55	0.87	5.7	4.35	3.85	0.33	6.2	5	5.8	7.8	6.4	6.8
15	1	0	1	22	29	33	2.56	6.8	4.2	2.8	2.6	0.87	3.5	2.25	2	0.8	5.9	5.7	4.5	5.9	6.2	5
16	2	0	2	24	29	33	3	5.8	3.15	2.7	2.9	0.53	2.5	2.1	1.9	0.6	4.3	5.7	6.2	5.4	5.1	3.5
17	2	0	2	24	28	31	5.4	9	8.7	5.1	6.05	0.07	5.2	3	4.1	0.07	4.3	8.6	8.1	8.1	5.2	7
18	1	0	2	14	18	20	7.4	5.7	4.35	6.6	5.7	1	3	3.9	3.05	0.87	8	8.13	8	5.4	7.1	6.6
19	2	0	2	23	28	33	3.6	6.7	3.45	3.35	4.2	0.6	4	4.1	4.2	0.27	7.2	6.78	6.5	7.1	7.4	7.7
20	1	0	1	17	21	24	1.7	7.33	1.75	2.8	2	1	1.3	1.05	1.25	0	4.4	3.7	3.7	4.8	3.1	3.4
21	2	1	1	13	16	20	5.89	9.3	5.35	4.05	3.45	0.53	6.1	2.65	3.2	0.13	7.11	5.5	4.7	8.2	6.2	4.1
22	1	1	1	23	30	36	4.7	9.2	4.9	4.05	4.4	0.53	3.95	2.25	1.95	0.93	6.5	7.1	6	5.7	6.1	4.4
23	2	0	1	19	21	26	5	8.3	1.55	2.35	2.15	0.6	1.95	1.85	2.2	0.33	4	4.44	5	5	6.3	4.6
24	2	0	2	32	36	39	4.7	6.7	3.25	5.85	3.65	0.6	7	5	4.85	0.93	4.4	4.2	3.5	6.2	5.5	4
25	2	1	2	14	17	21	3.8	7	5.45	5.15	4.95	0.13	4.7	4.65	4.2	0.07	5.3	5.1	5.6	4.4	5.3	5.2
26	2	0	2	22	27	30	6.3	8.7	4.3	5.95	5.95	0.73	4.8	3.35	3.9	0.93	6.4	8.2	8.22	6.5	5.6	6.3
27	1	0	2	22	28	33	2.5	7	5.1	2.95	2.9	0.6	4.35	2.95	2.95	0.6	5.1	4.8	4.4	6.9	7.7	5.7
28	2	0	1	15	20	23	3.56	7.8	5.25	3.65	2.8	1	2.8	2.8	2.95	0.47	5.7	6.2	5.4	7.1	6.6	7.1
29	2	0	1	16	19	24	3.8	8.5	6.65	5.4	4.4	0.93	6.3	6.5	5.85	0.8	4.2	5.7	5.3	6.9	7.9	7.8
30	2	0	1	17	20	23	6.9	8.5	5.6	4.8	4.5	0.67	4.15	4.55	4.1	0.87	6.3	7.6	7.5	7.2	7.8	6.7
31	1	0	1	15	18	21	7.9	8.5	5.15	5.5	4.65	0.8	2.95	2.3	2.25	0.87	6.6	7.6	6.9	6.7	7.4	6.9
32	2	0	2	12	17	21	4	5.56	2.6	3.6	2.75	0.4	1.8	2.05	1.8	0.27	5.3	5.5	5.4	3.8	4	3
33	1	0	2	16	21	25	3.4	7.1	3.95	2.9	3.45	1	3.7	2.6	3.15	0.13	4.4	3.5	4.3	5.3	4.8	4.8
34	1	0	2	28	33	35	5.2	7	2.4	6.3	3.8	0.4	3.1	2.65	2.9	0.47	5.1	8.67	5.6	4.2	5.2	4.7
35	2	0	2	23	28	31	4.22	8.33	5.85	7.65	6.2	1	6.1	2.2	3.05	1	9	7.9	7.33	7.8	3.7	3.8
